# Supplementary material for: The EGFR Signaling Modulates in Mesenchymal Stem Cells the Expression of miRNAs Involved in the Interaction with Breast Cancer Cells
Source: Cancers (Basel). 2022 Apr 6;14(7):1851. doi: 10.3390/cancers14071851 (PMC8997927; doi:10.3390/cancers14071851)
Supplement: Supplementary file 1 [file cancers-14-01851-s001.zip]

Archive with 2 entries (2 files):
- Supplementary Figures.pdf
- Table S1- MiRNAs differentially expressed between untreated and TGFa┴-treated MSCs.xlsx
